# Supplementary material for: Genome-Wide Identification of S1fa Transcription Factors in Brassica napus and Screening of Key Genes BnaS1fa9 and BnaS1fa10 Responsive to Salt, Heat and Cold Stresses
Source: Plants (Basel). 2026 Jun 12;15(12):1808. doi: 10.3390/plants15121808 (PMC13306340; doi:10.3390/plants15121808)
Supplement: Supplementary file 1 [file plants-15-01808-s001.zip]

Archive with 4 entries (4 files):
- Figure S1.png
- Supplementary Table S2.xlsx
- Supplementary Table S3.xlsx
- Supplementary Table S4.xlsx
