# Supplementary material for: Genome-Wide Identification of S1fa Transcription Factors in Brassica napus and Screening of Key Genes BnaS1fa9 and BnaS1fa10 Responsive to Salt, Heat and Cold Stresses
Source: Plants (Basel). 2026 Jun 12;15(12):1808. doi: 10.3390/plants15121808 (PMC13306340; doi:10.3390/plants15121808)
Supplement: Supplementary file 1 [file plants-15-01808-s001.zip › Supplementary Table S2.xlsx]

## Sheet: Gene Sequences
gene ID	gene sequences
BnaA01g32090D	ATGGCTGATGAATTCTCTGGAAAAATAGAGAGCAAAGGGCTCAACCCGGGACTGATCGTCCTTCTTGTGATCGGAGGGTTGCTAGTGACGTTCCTTGTAGGAAACTTCATACTCTACACATACGCGCAGAAGAATCTGCCTCCGAGGAAGAAGAAGCCCCTTTCCAAGAAGAAGATGAAGAAAGAGAAGCTGAAGAAGGGAGTTCAAGTTCCTGGCGAGTAG
BnaA03g30540D	ATGAAACAGGGAAAGATTGAAAGCAAAGGGCTTAACCCGGGGCTGATCGTCCTTCTTGTGATTGGAGGGT TGCTAGTGGCATTCCTTGTAGGAAACTTCATCCTTTACACCTACGCGCAGAAGAATCTGCCTCCGAGGAA GAAGAAGCCGGTTTCAAAGAAGAAGATGAAGAAAGAGAAGCTGAAGCAAGGCGTTCAAGTTCCTGGCGAG TAG
BnaA04g04820D	ATGTCGTTTCTCCCATCTCTCTTCTCAGTTTCACTATTGCTCTGTTTCTTCTACTCTTTAAATGAAGCTA CAACAGAGTTCGACTTCTCCACGCTCGCCATCAGCAACTTGAAACTTCTCGGCGACGCTCGTCTCAGCAA CGGAATCGTCAGCCTCACACGTGACCTCTCCGTTCCCAACTCCGGCGCCGGGAAAGTCTTGTACGCCAAC CCAATCAGATTCCGACAACCCGGAACTCATTATCCGACAAGTTTCTCCACCTTTTTCTCCTTCTCCATCA CAAACATCAACCCTTCTTCAATCGGCGGCGGTCTCGCCTTCGTTATCGCCCCAGACGGAAACACAATCGG CGCCGCCGGTGGCTCGCTTGGTCTCGCCGCCCCCGCCGGGTCCA…
BnaA05g28810D	ATGGCCGATGAGTTCTCTGGAAAAATCGAAAGTAAAGGGCTGAACCCGGGACTGATCGTCCTTCTCGTGA TTGGAGGGTTGCTAGTGACGTTCCTTGTAGGAAACTTCATCCTCTACACATACGCTCAGAAGAATCTGCC TCCGAGGAAGAAGAAGCCCGTTTCCAAGAAGAAGATGAAGAAAGAGAAGCTGAAGCAAGGCGTTCAAGTT CCTGGCGAGTAG
BnaA09g33670D	ATGGACGGCGAAGATTTTGCCAGAAAGGCGGCTGCTGAAGCCAAAGGAATGAATCCGGGACTAATCGTGC TGCTTGTTATCGGAGTTCCACTTGTTGGGTTCCTTGTCGCCAACTACGTGATGTACGTGTATGCTCAGAA GAACCTACCTCCAAGGAAGAAGAAGCCCGTTTCTAAGAAGAAGCTCAAGCGGGAGAAGCTGAAGCAAGGA GTCTCCGTGCCTGGAGAATAA
BnaAnng24190D	ATGGATGGAGAAGGTTTCGCCGGAAAGGCGGCTGCTGAAGCCAAAGGATTGAACCCGGGACTAATCGTGC TGCTTGTTGTCGGAGGTCCGCTTGTTGTGTTCCTTGTCGCCAACTACGTGATGTACGTGTATGCTCAGAA GAACCTACCCCCAAGGAAGAAGAAGCCCGTTTCTAAGAAGAAGCTCAAGCGGGAGAAGCTGAAGCAAGGA GTCCCTGTGCCTGGAGAATAA
BnaC01g39000D	ATGGCTGATGAATTCTCTGGAAAAATAGAGAGCAAAGGGCTCAACCCAGGACTGATCGTCCTTCTTGTGA TTGGAGGGTTGCTAGTGACCTTCCTTGTGGGAAACTTCATACTCTACACATACGCGCAGAAGAATCTGCC TCCGAGGAAGAAGAAGCCGCTTTCGAAGAAGAAGATGAAGAAGGAGAAGCTGAAGAAAGGCGTTCAAGTT CCCGGCGAGTAG
BnaC03g35850D	ATGGCCGATGAATTCTCTGGAAAGATCGAAAGCAAAGGGCTTAACCCGGGACTGATAGTCCTTCTTGTGA TTGGAGGGTTGCTAGTGGCATTCCTCGTAGGGAACTTCGTCCTTTACACATACGCGCAGAGGAACTTGCC TCCGAGGAAGAAGAAGCCGGTTTCAAAGAAGAAGATGAAGAAAGAGAAGCTGAAGCAAGGCGTTCAAGTT CCTGGCGAGTAG
BnaC04g27370D	ATGTCGTTTCTCCCATCTCTCTTCTCAGTTTCGATCTTGCTCTGCTTCTTCTGCTCTTTAAATGAAGCTA CGACTGACAACGGAATCGTCAGCCTCACACGTGACCTCTCCGTTCCCAACTCCGGCGCCGGGAAAGTCTT GTACGCTAACCCAATCAGATTCCGACAACCCGGAACTCATTCCCCGGCGAGTTTCTCCACCTTTTTCTCC TTCTCCATCACAAACATCAACCCTTCTTCAATCGGCGGCGGTCTCGCCTTCGTCATCACCCCAGACGGAA ACACAGTCGGCGCCGCCGGAGGATCTCTAGGCCTCGCCGGCCCCTCCGTGTCCAAATTCGTCGCTGTGGA GTATGACACGTTGATGGATGTTGACTTTAAGGATATTAACAGCA…
BnaC05g43280D	ATGGCCGATGAATTCTCTGGAAAAATCGAGAGCAAAGGGCTCAACCCAGGACTGATCGTCCTTCTCGTGA TTGGAGGGCTGCTAGTGACGTTCCTTGTAGGAAACTTCATCCTCTACACCTACGCTCAGAAGAATCTGCC TCCGAGGAAGAAGAAGCCCGTTTCCAAGAAGAAGATGAAGAAAGATAAGCTGAAGCAAGGCGTTCAAGTT CCTGGCGAGTAG
BnaC06g14570D	ATGGATGGAGAAGGTTTCGCCGGAAAGGCGGCTGCTGAAGCCAAAGGATTGAACCCGGGACTAATCGTGC TGCTTGTTGTCGGAGGTCCGCTTGTTGTGTTCCTTGTCGCCAACTACGTGATGTACGTGTATGCTCAGAA GAACCTACCCCCGAGGAAGAAGAAGCCAGTTTCTAAGAAGAAGCTCAAGCGGGAGAAGCTGAAGCAAGGG GTCCCTGTGCCTGGAGAATAA
BnaCnng30990D	ATGGACGGCGAAGATTTTGCCAGAAAGGCGGCTGCAGAAGCCAAAGGTTTGAACCCGGGACTAATCGTGC TGCTTGTTATCGGAGTTCCACTTGTTGGGTTCCTTGTAGCCAACTACGTGATGTACGTGTATGCTCAGAA GAACCTACCTCCAAGGAAGAAGAAGCCTGTTTCTAAGAAGAAGCTCAAGCGTGAGAAGCTGAAGCAAGGA GTCTCCGTGCCTGGAGAATAA
