# Supplementary material for: Genome-Wide Identification of S1fa Transcription Factors in Brassica napus and Screening of Key Genes BnaS1fa9 and BnaS1fa10 Responsive to Salt, Heat and Cold Stresses
Source: Plants (Basel). 2026 Jun 12;15(12):1808. doi: 10.3390/plants15121808 (PMC13306340; doi:10.3390/plants15121808)
Supplement: Supplementary file 1 [file plants-15-01808-s001.zip › Supplementary Table S3.xlsx]

## Sheet: Gene annotation
seqid	source	feature	start	end	score	strand	phase	attributes
chrA01	GazeA2	mRNA	21677519	21678683	82.8684	+	.	ID=BnaA01g32090D;Name=BnaA01g32090D;Alias=GSBRNA2T00072858001
chrA01	GazeA2	UTR	21678490	21678683	2.2874	+	.	Parent=BnaA01g32090D;Name=BnaA01g32090D;Alias=GSBRNA2T00072858001
chrA01	GazeA2	CDS	21678286	21678489	26.6717	+	0	Parent=BnaA01g32090D;Name=BnaA01g32090D;Alias=GSBRNA2T00072858001
chrA01	GazeA2	CDS	21677591	21677608	21.2033	+	0	Parent=BnaA01g32090D;Name=BnaA01g32090D;Alias=GSBRNA2T00072858001
chrA01	GazeA2	UTR	21677519	21677590	5.9577	+	.	Parent=BnaA01g32090D;Name=BnaA01g32090D;Alias=GSBRNA2T00072858001
chrA03	GazeA2	mRNA	14819594	14820461	30.5204	+	.	ID=BnaA03g30540D;Name=BnaA03g30540D;Alias=GSBRNA2T00111726001
chrA03	GazeA2	UTR	14820325	14820461	0.5411	+	.	Parent=BnaA03g30540D;Name=BnaA03g30540D;Alias=GSBRNA2T00111726001
chrA03	GazeA2	CDS	14820112	14820324	26.3119	+	0	Parent=BnaA03g30540D;Name=BnaA03g30540D;Alias=GSBRNA2T00111726001
chrA03	GazeA2	UTR	14819594	14820111	3.6674	+	.	Parent=BnaA03g30540D;Name=BnaA03g30540D;Alias=GSBRNA2T00111726001
chrA04	GazeA2	mRNA	3536356	3539382	96.1288	+	.	ID=BnaA04g04820D;Name=BnaA04g04820D;Alias=GSBRNA2T00126537001
chrA04	GazeA2	CDS	3536356	3537287	22.8216	+	0	Parent=BnaA04g04820D;Name=BnaA04g04820D;Alias=GSBRNA2T00126537001
chrA04	GazeA2	CDS	3537405	3538500	6.3448	+	2	Parent=BnaA04g04820D;Name=BnaA04g04820D;Alias=GSBRNA2T00126537001
chrA04	GazeA2	CDS	3538822	3538866	11.1	+	0	Parent=BnaA04g04820D;Name=BnaA04g04820D;Alias=GSBRNA2T00126537001
chrA04	GazeA2	CDS	3539179	3539382	23.1	+	0	Parent=BnaA04g04820D;Name=BnaA04g04820D;Alias=GSBRNA2T00126537001
chrA05	GazeA2	mRNA	20348985	20350188	62.6291	+	.	ID=BnaA05g28810D;Name=BnaA05g28810D;Alias=GSBRNA2T00080704001
chrA05	GazeA2	UTR	20349961	20350188	1.339	+	.	Parent=BnaA05g28810D;Name=BnaA05g28810D;Alias=GSBRNA2T00080704001
chrA05	GazeA2	CDS	20349757	20349960	19.9661	+	0	Parent=BnaA05g28810D;Name=BnaA05g28810D;Alias=GSBRNA2T00080704001
chrA05	GazeA2	CDS	20349090	20349107	17.1287	+	0	Parent=BnaA05g28810D;Name=BnaA05g28810D;Alias=GSBRNA2T00080704001
chrA05	GazeA2	UTR	20348985	20349089	4.4357	+	.	Parent=BnaA05g28810D;Name=BnaA05g28810D;Alias=GSBRNA2T00080704001
chrA09	GazeA2	mRNA	24779753	24780769	53.4646	-	.	ID=BnaA09g33670D;Name=BnaA09g33670D;Alias=GSBRNA2T00129478001
chrA09	GazeA2	UTR	24779753	24779947	0.9726	-	.	Parent=BnaA09g33670D;Name=BnaA09g33670D;Alias=GSBRNA2T00129478001
chrA09	GazeA2	CDS	24779948	24780151	16.3515	-	0	Parent=BnaA09g33670D;Name=BnaA09g33670D;Alias=GSBRNA2T00129478001
chrA09	GazeA2	CDS	24780653	24780679	14.2713	-	0	Parent=BnaA09g33670D;Name=BnaA09g33670D;Alias=GSBRNA2T00129478001
chrA09	GazeA2	UTR	24780680	24780769	2.0498	-	.	Parent=BnaA09g33670D;Name=BnaA09g33670D;Alias=GSBRNA2T00129478001
chrAnn_random	GazeA2	mRNA	27851411	27852339	59.1693	+	.	ID=BnaAnng24190D;Name=BnaAnng24190D;Alias=GSBRNA2T00062878001
chrAnn_random	GazeA2	UTR	27851411	27851515	3.1618	+	.	Parent=BnaAnng24190D;Name=BnaAnng24190D;Alias=GSBRNA2T00062878001
chrAnn_random	GazeA2	CDS	27851516	27851542	14.7366	+	0	Parent=BnaAnng24190D;Name=BnaAnng24190D;Alias=GSBRNA2T00062878001
chrAnn_random	GazeA2	CDS	27851891	27852094	19.9936	+	0	Parent=BnaAnng24190D;Name=BnaAnng24190D;Alias=GSBRNA2T00062878001
chrAnn_random	GazeA2	UTR	27852095	27852339	1.3961	+	.	Parent=BnaAnng24190D;Name=BnaAnng24190D;Alias=GSBRNA2T00062878001
chrC01	GazeA2	mRNA	37807690	37808859	23.9026	+	.	ID=BnaC01g39000D;Name=BnaC01g39000D;Alias=GSBRNA2T00018619001
chrC01	GazeA2	UTR	37808633	37808859	1.2197	+	.	Parent=BnaC01g39000D;Name=BnaC01g39000D;Alias=GSBRNA2T00018619001
chrC01	GazeA2	CDS	37808429	37808632	14.8833	+	0	Parent=BnaC01g39000D;Name=BnaC01g39000D;Alias=GSBRNA2T00018619001
chrC01	GazeA2	CDS	37807786	37807803	-0.5405	+	0	Parent=BnaC01g39000D;Name=BnaC01g39000D;Alias=GSBRNA2T00018619001
chrC01	GazeA2	UTR	37807690	37807785	3.5708	+	.	Parent=BnaC01g39000D;Name=BnaC01g39000D;Alias=GSBRNA2T00018619001
chrC03	GazeA2	mRNA	21733174	21734079	66.5652	+	.	ID=BnaC03g35850D;Name=BnaC03g35850D;Alias=GSBRNA2T00125142001
chrC03	GazeA2	UTR	21733894	21734079	2.2237	+	.	Parent=BnaC03g35850D;Name=BnaC03g35850D;Alias=GSBRNA2T00125142001
chrC03	GazeA2	CDS	21733690	21733893	21.6814	+	0	Parent=BnaC03g35850D;Name=BnaC03g35850D;Alias=GSBRNA2T00125142001
chrC03	GazeA2	CDS	21733263	21733280	18.8195	+	0	Parent=BnaC03g35850D;Name=BnaC03g35850D;Alias=GSBRNA2T00125142001
chrC03	GazeA2	UTR	21733174	21733262	3.984	+	.	Parent=BnaC03g35850D;Name=BnaC03g35850D;Alias=GSBRNA2T00125142001
chrC04	GazeA2	mRNA	28617844	28621100	118.772	+	.	ID=BnaC04g27370D;Name=BnaC04g27370D;Alias=GSBRNA2T00046376001
chrC04	GazeA2	CDS	28617844	28617920	11	+	0	Parent=BnaC04g27370D;Name=BnaC04g27370D;Alias=GSBRNA2T00046376001
chrC04	GazeA2	CDS	28617981	28618647	11.0986	+	2	Parent=BnaC04g27370D;Name=BnaC04g27370D;Alias=GSBRNA2T00046376001
chrC04	GazeA2	CDS	28618699	28618841	5.6676	+	0	Parent=BnaC04g27370D;Name=BnaC04g27370D;Alias=GSBRNA2T00046376001
chrC04	GazeA2	CDS	28618881	28619976	5.494	+	2	Parent=BnaC04g27370D;Name=BnaC04g27370D;Alias=GSBRNA2T00046376001
chrC04	GazeA2	CDS	28620312	28620356	11.1	+	0	Parent=BnaC04g27370D;Name=BnaC04g27370D;Alias=GSBRNA2T00046376001
chrC04	GazeA2	CDS	28620634	28620837	25.6974	+	0	Parent=BnaC04g27370D;Name=BnaC04g27370D;Alias=GSBRNA2T00046376001
chrC04	GazeA2	UTR	28620838	28621100	0.9484	+	.	Parent=BnaC04g27370D;Name=BnaC04g27370D;Alias=GSBRNA2T00046376001
chrC05	GazeA2	mRNA	40235213	40236634	71.1351	+	.	ID=BnaC05g43280D;Name=BnaC05g43280D;Alias=GSBRNA2T00073238001
chrC05	GazeA2	UTR	40235213	40235377	4.7682	+	.	Parent=BnaC05g43280D;Name=BnaC05g43280D;Alias=GSBRNA2T00073238001
chrC05	GazeA2	CDS	40235378	40235395	18.019	+	0	Parent=BnaC05g43280D;Name=BnaC05g43280D;Alias=GSBRNA2T00073238001
chrC05	GazeA2	CDS	40236207	40236410	23.7917	+	0	Parent=BnaC05g43280D;Name=BnaC05g43280D;Alias=GSBRNA2T00073238001
chrC05	GazeA2	UTR	40236411	40236634	4.8621	+	.	Parent=BnaC05g43280D;Name=BnaC05g43280D;Alias=GSBRNA2T00073238001
chrC06	GazeA2	mRNA	17354770	17355679	72.3386	-	.	ID=BnaC06g14570D;Name=BnaC06g14570D;Alias=GSBRNA2T00071285001
chrC06	GazeA2	UTR	17355600	17355679	3.3858	-	.	Parent=BnaC06g14570D;Name=BnaC06g14570D;Alias=GSBRNA2T00071285001
chrC06	GazeA2	CDS	17355573	17355599	15.8088	-	0	Parent=BnaC06g14570D;Name=BnaC06g14570D;Alias=GSBRNA2T00071285001
chrC06	GazeA2	CDS	17354986	17355189	26.2914	-	0	Parent=BnaC06g14570D;Name=BnaC06g14570D;Alias=GSBRNA2T00071285001
chrC06	GazeA2	UTR	17354770	17354985	6.9855	-	.	Parent=BnaC06g14570D;Name=BnaC06g14570D;Alias=GSBRNA2T00071285001
chrCnn_random	GazeA2	mRNA	29417226	29418272	55.168	-	.	ID=BnaCnng30990D;Name=BnaCnng30990D;Alias=GSBRNA2T00019926001
chrCnn_random	GazeA2	UTR	29417226	29417406	0.7298	-	.	Parent=BnaCnng30990D;Name=BnaCnng30990D;Alias=GSBRNA2T00019926001
chrCnn_random	GazeA2	CDS	29417407	29417610	18.1437	-	0	Parent=BnaCnng30990D;Name=BnaCnng30990D;Alias=GSBRNA2T00019926001
chrCnn_random	GazeA2	CDS	29418150	29418176	14.2552	-	0	Parent=BnaCnng30990D;Name=BnaCnng30990D;Alias=GSBRNA2T00019926001
chrCnn_random	GazeA2	UTR	29418177	29418272	2.2353	-	.	Parent=BnaCnng30990D;Name=BnaCnng30990D;Alias=GSBRNA2T00019926001
