# Supplementary material for: Genome-Wide Identification of S1fa Transcription Factors in Brassica napus and Screening of Key Genes BnaS1fa9 and BnaS1fa10 Responsive to Salt, Heat and Cold Stresses
Source: Plants (Basel). 2026 Jun 12;15(12):1808. doi: 10.3390/plants15121808 (PMC13306340; doi:10.3390/plants15121808)
Supplement: Supplementary file 1 [file plants-15-01808-s001.zip › Supplementary Table S4.xlsx]

## Sheet: Predicted subcellular localizat
Gene ID	Predicted Subcellular Localization
BnaA01g32090D	nucl: 6, mito: 6, cyto: 1, extr: 1
BnaA03g30540D	nucl: 6, mito: 6, cyto: 1, extr: 1
BnaA04g04820D	nucl: 6, mito: 5, cyto: 2, extr: 1
BnaA05g28810D	nucl: 6, mito: 6, cyto: 1, extr: 1
BnaA09g33670D	nucl: 6, mito: 6, cyto: 1, extr: 1
BnaAnng24190D	nucl: 6, mito: 6, cyto: 1, extr: 1
BnaC01g39000D	nucl: 6, mito: 6, cyto: 1, extr: 1
BnaC03g35850D	nucl: 6, mito: 6, cyto: 1, extr: 1
BnaC04g27370D	nucl: 6, mito: 5, cyto: 2, extr: 1
BnaC05g43280D	nucl: 6, mito: 6, cyto: 1, extr: 1
BnaC06g14570D	nucl: 6, mito: 6, cyto: 1, extr: 1
BnaCnng30990D	nucl: 6, mito: 6, cyto: 1, extr: 1
